# Supplementary material for: Pathogenic and Opportunistic Vibrio spp. Associated with Vibriosis Incidences in the Greek Aquaculture: The Role of Vibrio harveyi as the Principal Cause of Vibriosis
Source: Microorganisms. 2023 May 4;11(5):1197. doi: 10.3390/microorganisms11051197 (PMC10220884; doi:10.3390/microorganisms11051197)
Supplement: Supplementary file 1 [file microorganisms-11-01197-s001.zip]

Archive with 3 entries (3 files):
- table S1.xlsx
- Table S2.xlsx
- table S3.xlsx
