# Supplementary material for: Pathogenic and Opportunistic Vibrio spp. Associated with Vibriosis Incidences in the Greek Aquaculture: The Role of Vibrio harveyi as the Principal Cause of Vibriosis
Source: Microorganisms. 2023 May 4;11(5):1197. doi: 10.3390/microorganisms11051197 (PMC10220884; doi:10.3390/microorganisms11051197)
Supplement: Supplementary file 1 [file microorganisms-11-01197-s001.zip › table S1.xlsx]

## Sheet: Sheet1
Table S1. Primers for PCR and sequencing
mreB-12F	ACTTCGTGGCATGTTTTC
mreB-999R	CCGTGCATATCGATCATTTC
toxRF1	GAAGCAGCACTCACCGAT
toxRR1	GGTGAAGACTCATCAGCA
27F	AGAGTTTGATCMTGGCTCAG
1492R1	GGTTACCTTGTTACGACTT
1492Rs	ACCTTGTTACGACTT
800R	TACCAGGGTATCTAATCC
