# Supplementary material for: Pathogenic and Opportunistic Vibrio spp. Associated with Vibriosis Incidences in the Greek Aquaculture: The Role of Vibrio harveyi as the Principal Cause of Vibriosis
Source: Microorganisms. 2023 May 4;11(5):1197. doi: 10.3390/microorganisms11051197 (PMC10220884; doi:10.3390/microorganisms11051197)
Supplement: Supplementary file 1 [file microorganisms-11-01197-s001.zip › Table S2.xlsx]

## Sheet: Φύλλο1
Table S2. Identification of bacterial collection
Strain	Organism	genetic locus	Genbank Accession Number	Sequence_ID
Arg6.14.3	Vibrio harveyi	partial 16SrRNA	OP946384	Arg6.14.3
Arg6.14.3	Vibrio harveyi	partial mreB	OP997842	Argol_6.14.3_partial_mreb
Arg6.29.2	Vibrio harveyi	partial 16SrRNA	OP946379	Arg6.29.2
Arg6.8.3	Vibrio harveyi	partial 16SrRNA	OP946383	Arg6.8.3
AS 2.1	Photobacterium damselae subsp. damselae	partial 16SrRNA	OP946330	AS_2.1
AS 2.2	Vibrio owensii	partial mreB	OP997881	AS_2.2_partial_mreb
FL 10.3	Vibrio rotiferianus	partial mreB	OP997892	FL_10.3_partial_mreb
FL 11	Vibrio crassostreae	partial mreB	OP997775	FL_11_partial_mreb
FL 17	Photobacterium damselae subsp. damselae	partial mreB	OP997792	FL_17_partial_mreb
FL 4.1	Vibrio harveyi	partial mreB	OP997857	FL_4.1_partial_mreb
FL 4.3	Vibrio harveyi	partial mreB	OP997861	FL_4.3_partial_mreb
FL 4.5.1	Vibrio harveyi	partial mreB	OP997864	FL_4.5.1_partial_mreb
FL 7	Vibrio harveyi	partial mreB	OP997869	FL_7_partial_mreb
FL 9.1	Vibrio harveyi	mreB	JAIQZG000000000
FL 9.1	Vibrio harveyi	partial 16SrRNA	OP946364	FL_9.1
FL 9.2	Vibrio harveyi	partial mreB	OP997824	FL_9.2_partial_mreb
Gal 1	Vibrio harveyi	mreB	JAIPUI000000000
Gal 1	Vibrio harveyi	partial 16SrRNA	OP946363	Gal_1
Gal 10	Vibrio sp.	partial mreB	OP997905	Gal_10_partial_mreb
GAL 100	Vibrio fortis	partial 16SrRNA	OP946343	GAL_100
GAL 103	Vibrio sp.	partial 16SrRNA	OP946342	GAL_103
Gal 104	Vibrio lentus	mreB	JAIQCO000000000
GAL 111	Vibrio sp.	partial 16SrRNA	OP946382	GAL_111
GAL 15	Vibrio cyclitrophicus	partial mreB	OP997779	GAL_15_partial_mreb
Gal 18 (1.1)	Vibrio sp.	partial mreB	OP997906	Gal_18_(1.1)_partial_mreb
Gal 19 (1.2)	Vibrio alginolyticus	partial mreB	OP997753	Gal_19_(1.2)_partial_mreb
GAL 20	Vibrio splendidus	partial mreB	OP997901	GAL_20_partial
Gal 21	Vibrio toranzoniae	partial 16SrRNA	OP946334	Gal_21
Gal 21	Vibrio toranzoniae	partial mreB	OP997903	Gal_21_partial_mreb
GAL 22	Vibrio gigantis	partial mreB	OP997802	GAL_22_partial_mreb
GAL 23	Vibrio cyclitrophicus	partial mreB	OP997780	GAL_23_partial_mreb
GAL 24	Vibrio toranzoniae	partial mreB	OP997904	GAL_24_partial_mreb
GAL 25	Vibrio lentus	partial mreB	OP997876	GAL_25_partial_mreb
GAL 26	Vibrio toranzoniae	partial mreB	OP997902	GAL_26_partial_mreb
Gal 28.1-1.1	Vibrio sp.	partial mreB	OP997907	Gal_28.1-1.1_partial_mreb
GAL 28.2	Vibrio gigantis	partial mreB	OP997803	GAL_28.2_partial_mreb
Gal 29	Vibrio lentus	partial mreB	OP997879	Gal_29_partial_mreb
Gal 3	Vibrio chagasii	mreB	JAKGDO000000000
Gal 3	Vibrio chagasii	partial 16SrRNA	OP946335	Gal_3
Gal 30	Vibrio gigantis	partial mreB	OP997804	Gal_30_partial_mreb
Gal 31	Vibrio lentus	partial 16SrRNA	OP946340	Gal_31
Gal 31	Vibrio lentus	partial mreB	OP997880	Gal_31_partial_mreb
GAL 33	Vibrio atlanticus	partial mreB	OP997768	GAL_33_partial_mreb
Gal 34	Vibrio gigantis	partial 16SrRNA	OP946341	Gal_34
Gal 34	Vibrio gigantis	partial mreB	OP997796	Gal_34_partial_mreb
Gal 35	Vibrio lentus	partial mreB	OP997878	Gal_35_partial_mreb
GAL 36	Vibrio gigantis	partial mreB	OP997794	GAL_36_partial_mreb
Gal 37	Vibrio cyclitrophicus	partial 16SrRNA	OP946337	Gal_37
Gal 37	Vibrio cyclitrophicus	partial mreB	OP997783	Gal_37_partial_mreb
Gal 39	Vibrio lentus	partial mreB	OP997875	Gal_39_partial_mreb
Gal 4	Vibrio cyclitrophicus	partial mreB	OP997781	Gal_4_partial_mreb
Gal 41	Vibrio rotiferianus	partial mreB	OP997897	Gal_41_partial_mreb
Gal 42	Vibrio gigantis	partial mreB	OP997818	Gal_42_partial_mreb
Gal 43	Vibrio chagasii	partial mreB	OP997772	Gal_43_partial_mreb
GAL 44	Vibrio lentus	partial mreB	OP997877	GAL_44_partial_mreb
GAL 45	Vibrio lentus	partial mreB	OP997874	GAL_45_partial_mreb
Gal 46	Vibrio gigantis	partial mreB	OP997805	Gal_46_partial_mreb
Gal 47	Vibrio cyclitrophicus	partial 16SrRNA	OP946339	Gal_47
Gal 47	Vibrio cyclitrophicus	partial mreB	OP997778	Gal_47_partial_mreb
Gal 48	Vibrio alginolyticus	partial 16SrRNA	OP946345	Gal_48
Gal 48	Vibrio alginolyticus	partial mreB	OP997755	Gal_48__partial_mreb
Gal 49	Vibrio rotiferianus	partial mreB	OP997899	Gal_49_partial_mreb
Gal 51	Vibrio harveyi	partial mreB	OP997841	Gal_51_partial_mreb
GAL 52	Vibrio gigantis	partial mreB	OP997816	GAL_52_partial_mreb
GAL 53	Vibrio rotiferianus	partial mreB	OP997893	GAL_53_partial_mreb
GAL 54	Vibrio rotiferianus	partial mreB	OP997890	GAL_54_partial_mreb
GAL 55	Vibrio gigantis	partial mreB	OP997800	GAL_55_partial_mreb
Gal 56	Vibrio harveyi	partial 16SrRNA	OP946381	Gal_56
Gal 56	Vibrio harveyi	partial mreB	OP997840	Gal_56_partial_mreb
GAL 57	Vibrio gigantis	partial mreB	OP997801	GAL_57_partial_mreb
Gal 58	Vibrio gigantis	partial mreB	OP997808	Gal_58_partial_mreb
Gal 59	Vibrio atlanticus	partial 16SrRNA	OP946349	Gal_59
Gal 59	Vibrio atlanticus	partial mreB	OP997767	Gal_59_partial_mreb
GAL 61	Vibrio gigantis	partial mreB	OP997799	GAL_61_partial_mreb
Gal 62	Vibrio cyclitrophicus	partial 16SrRNA	OP946336	Gal_62
Gal 62	Vibrio cyclitrophicus	partial mreB	OP997784	Gal_62_partial_mreb
GAL 64	Vibrio gigantis	partial mreB	OP997797	GAL_64_partial_mreb
GAL 65	Vibrio gigantis	partial mreB	OP997798	GAL_65_partial_mreb
GAL 67	Vibrio gigantis	partial mreB	OP997819	GAL_67_partial_mreb
GAL 68	Photobacterium toruni	partial 16SrRNA	OP946333	GAL_68
Gal 70	Vibrio panuliri	partial mreB	OQ093129	GAL_70__partial_mreb
GAL 71	Vibrio rotiferianus	partial 16SrRNA	OP946346	GAL_71
Gal 72	Vibrio harveyi	partial mreB	OP997829	Gal_72_partial_mreb
Gal 74	Vibrio alginolyticus	partial mreB	OP997760	Gal_74_partial_mreb
Gal 77	Vibrio harveyi	partial mreB	OP997851	Gal_77_partial_mreb
Gal 79	Vibrio panuliri	partial mreB	OQ093130	GAL_79_partial_mreb
GAL 80	Vibrio alginolyticus	partial mreB	OP997761	GAL_80_partial_mreb
GAL 81	Vibrio alginolyticus	partial mreB	OP997752	GAL_81_partial_mreb
GAL 83	Vibrio alginolyticus	partial mreB	OP997754	GAL_83_partial_mreb
Gal 85	Vibrio harveyi	partial mreB	OP997832	Gal_85_partial_mreb
Gal 86	Vibrio harveyi	partial mreB	OP997839	Gal_86_partial_mreb
Gal 88	Vibrio harveyi	mreB	JAIQXQ000000000
Gal 88	Vibrio harveyi	partial 16SrRNA	OP946376	Gal_88
Gal 90	Vibrio harveyi	mreB	JAIULD000000000
Gal 90	Vibrio harveyi	partial 16SrRNA	OP946369	Gal_90
GAL 92	Vibrio ponticus	partial mreB	OP997888	GAL_92_partial_mreb
Gal 94	Vibrio harveyi	partial mreB	OP997831	Gal_94_partial_mreb
GAL 97	Vibrio sp/	partial mreB	OP997900	GAL_97_partial_mreb
GAL 99	Vibrio brasiliensis	partial 16SrRNA	OP946344	GAL_99
GAL50	Photobacterium aquimaris	partial mreB	OP997763	GAL50_partial_mreb
GAL69	Photobacterium aquimaris	partial mreB	OP997764	GAL69_partial_mreb
GAL78	Photobacterium aquimaris	partial mreB	OP997765	GAL78_partial_mreb
Govios 1	Vibrio harveyi	partial mreB	OP997843	Govios_1_partial_mreb
Kef 16	Vibrio harveyi	partial mreB	OP997838	Kef_16_partial_mreb
Kef 22	Vibrio harveyi	mreB	JAIULE000000000
Kef 22	Vibrio harveyi	partial 16SrRNA	OP946350	Kef_22
KEF 3 P8	Vibrio coralliilyticus	partial mreB	OP997774	KEF_3_P8_partial_mreb
Kef 30	Vibrio gigantis	partial mreB	OP997820	Kef_30_partial_mreb
Kef 31	Vibrio cyclitrophicus	partial 16SrRNA	OP946338	Kef_31
Kef 31	Vibrio cyclitrophicus	partial mreB	OP997785	Kef_31_partial_mreb
Kef 32	Vibrio crassostreae	partial mreB	OP997776	Kef_32_partial_mreb
Kef 33	Vibrio gigantis	partial mreB	OP997795	Kef_33_partial_mreb
KEF 35	Vibrio gigantis	partial mreB	OP997807	KEF_35_partial_mreb
Kef 38	Vibrio gigantis	partial mreB	OP997806	Kef_38_partial_mreb
Kef 39.1	Vibrio harveyi	partial mreB	OP997828	Kef_39.1_partial_mreb
Kef 39.2	Vibrio harveyi	partial mreB	OP997827	Kef_39.2_partial_mreb
KEF 41	Vibrio celticus	partial mreB	OP997769	KEF_41_partial_mreb
KEF 42	Vibrio gigantis	partial mreB	OP997811	KEF_42_partial_mreb
KEF 43	Vibrio atlanticus	partial mreB	OP997766	KEF_43_partial_mreb
KEF 44	Vibrio gigantis	partial mreB	OP997815	KEF_44_partial_mreb
Kef 45	Vibrio gigantis	partial mreB	OP997809	Kef_45_partial_mreb
KEF 46	Photobacterium sp.	partial mreB	OP997872	KEF_46_partial_mreb
KEF 47	Vibrio chagasii	partial mreB	OP997773	KEF_47_partial_mreb
Kef 48.1	Vibrio harveyi	partial mreB	OP997826	Kef_48.1_partial_mreb
Kef 48.2	Vibrio harveyi	partial mreB	OP997825	Kef_48.2_partial_mreb
Kef 49	Vibrio gigantis	partial mreB	OP997810	Kef_49_partial_mreb
KEF 50	Vibrio gigantis	partial mreB	OP997814	KEF_50_partial_mreb
KEF 51	Vibrio chagasii	partial mreB	OP997770	KEF_51_partial_mreb
KEF 52	Photobacterium sp.	partial mreB	OP997873	KEF_52_partial_mreb
KEF 53	Vibrio gigantis	partial mreB	OP997812	KEF_53_partial_mreb
KEF 54	Vibrio rotiferianus	partial mreB	OP997891	KEF_54_partial_mreb
Kef 55	Vibrio gigantis	partial mreB	OP997817	Kef_55_partial_mreb
Kef 56	Vibrio rotiferianus	partial mreB	OP997895	Kef_56_partial_mreb
Kef 57	Vibrio chagasii	partial mreB	OP997771	Kef_57_partial_mreb
KEF 58	Vibrio gigantis	partial mreB	OP997813	KEF_58_partial_mreb
KEF 60	Vibrio rotiferianus	partial mreB	OP997889	KEF_60_partial_mreb
Kef 62	Vibrio harveyi	mreB	JAKGDN000000000
Kef 62	Vibrio harveyi	partial 16SrRNA	OP946359	Kef_62
Kef 63	Vibrio harveyi	partial mreB	OP997868	Kef_63_partial_mreb
Kef 64	Vibrio cyclitrophicus	partial mreB	OP997782	Kef_64_partial_mreb
Kef 65	Vibrio crassostreae	partial mreB	OP997777	Kef_65_partial_mreb
Kef 67	Vibrio harveyi	partial mreB	OP997867	Kef_67_partial_mreb
Kef 71	Vibrio harveyi	partial mreB	OP997866	Kef_71_partial_mreb
Kef 75	Vibrio harveyi	mreB	JAKGDM000000000
Kef 75	Vibrio harveyi	partial 16SrRNA	OP946370	Kef_75
Kef 76	Vibrio harveyi	partial mreB	OP997849	Kef_76_partial_mreb
Kef 77	Vibrio harveyi	partial mreB	OP997848	Kef_77_partial_mreb
Kef 80	Vibrio harveyi	mreB	JAIULF000000000
Kef 80	Vibrio harveyi	partial 16SrRNA	OP946352	Kef_80
KEF66	Vibrio alginolyticus	partial mreB	OP997756	KEF66_partial_mreb
KEF68	Vibrio alginolyticus	partial mreB	OP997757	KEF68_partial_mreb
KEF69	Photobacterium aquimaris	partial mreB	OP997762	KEF69_partial_mreb
KEF72	Vibrio alginolyticus	partial mreB	OP997758	KEF72_partial_mreb
KS 1	Photobacterium damselae	partial mreB	OP997789	KS_1_partial_mreb
KS 2	Vibrio owensii	partial mreB	OP997882	KS_2_partial_mreb
KS 3	Photobacterium damselae	partial mreB	OP997788	KS_3_partial_mreb
KS 4	Vibrio rotiferianus	partial mreB	OP997896	KS_4_partial_mreb
KS 5	Vibrio harveyi	partial mreB	OP997821	KS_5_partial_mreb
KS 6	Vibrio sp.	partial mreB	OP997908	KS_6_partial_mreb
KS 7	Photobacterium damselae	partial mreB	OP997786	KS_7_partial_mreb
MDO 7.2	Vibrio harveyi	mreB	JAIVBD000000000
MDO 7.2	Vibrio harveyi	partial 16SrRNA	OP946353	MDO_7.2
MDO 7.7	Vibrio harveyi	partial 16SrRNA	OP946380	MDO_7.7
meagre HCMR 35	Vibrio harveyi	partial mreB	OP997837	meagre_HCMR_35_partial_mreb
MH 4	Vibrio harveyi	partial mreB	OP997836	MH_4_partial_mreb
ML 1	Vibrio harveyi	mreB	JAIVBF000000000
ML 1	Vibrio harveyi	partial 16SrRNA	OP946354	ML_1
ML 2	Vibrio ponticus	partial mreB	OP997886	ML_2_partial_mreb
ML 3	Vibrio harveyi	partial mreB	OP997870	ML_3_partial_mreb
ML 4	Vibrio harveyi	partial mreB	OP997860	ML_4_partial_mreb
MM 11	Vibrio harveyi	partial mreB	OP997853	MM_11_partial_mreb
MM 13	Vibrio alginolyticus	partial mreB	OP997751	MM_13_partial_mreb
MM 15	Vibrio harveyi	partial mreB	OP997859	MM_15_partial_mreb
MM 21	Photobacterium damselae subsp. damselae	partial 16SrRNA	OP946329	MM_21
MM 22	Photobacterium damselae subsp. damselae	partial mreB	OP997791	MM_22_partial_mreb
MM 24	Photobacterium damselae subsp. damselae	partial mreB	OP997790	MM_24_partial_mreb
MM 26	Photobacterium damselae subsp. damselae	partial mreB	OP997793	MM_26_partial_mreb
MM 28	Photobacterium damselae subsp. damselae	partial 16SrRNA	OP946327	MM_28
MM 31	Photobacterium damselae subsp. damselae	partial 16SrRNA	OP946332	MM_31
MM 40	Vibrio harveyi	partial 16SrRNA	OP946357	MM_40
MM 46	Vibrio harveyi	partial 16SrRNA	OP946358	MM_46
MM 52	Photobacterium damselae subsp. Piscicida	partial mreB	OP997787	MM_52_partial_mreb
PHF2.1	Vibrio harveyi	partial 16SrRNA	OP946355	PHF2.1
Rigos 1	Vibrio harveyi	partial mreB	OP997852	Rigos_1_partial_mreb
SA 1.1	Vibrio harveyi	partial mreB	OP997835	SA_1.1_partial_mreb
SA 1.2	Vibrio harveyi	partial 16SrRNA	OP946356	SA_1.2
SA 1.2	Vibrio harveyi	partial mreB	OP997834	SA_1.2_partial_mreb
SA 1.5	Vibrio alginolyticus	partial mreB	OP997759	SA_1.5_partial_mreb
SA 15	Photobacterium damselae subsp. damselae	partial 16SrRNA	OP946331	SA_15
SA 18	Vibrio ponticus	partial mreB	OP997887	SA_18_partial_mreb
SA 2.1	Vibrio harveyi	partial 16SrRNA	OP946362	SA_2.1
SA 2.1	Vibrio harveyi	partial mreB	OP997844	SA_2.1_partial_mreb
SA 20	Vibrio ponticus	partial mreB	OP997885	SA_20_partial_mreb
SA 3.1	Vibrio harveyi	partial 16SrRNA	OP946368	SA_3.1
SA 3.1	Vibrio harveyi	partial mreB	OP997863	SA_3.1_partial_mreb
SA 4.1	Vibrio harveyi	partial mreB	OP997830	SA_4.1_partial_mreb
SA 5.1	Vibrio harveyi	partial mreB	OP997862	SA_5.1_partial_mreb
SA 6.1	Vibrio harveyi	mreB	JAJIRZ000000000
SA 6.1	Vibrio harveyi	partial 16SrRNA	OP946371	SA_6.1
SA 6.2	Vibrio sp.	partial mreB	OP997909	SA_6.2_partial_mreb
SA 7.1	Vibrio harveyi	partial 16SrRNA	OP946361	SA_7.1
SA 7.1	Vibrio harveyi	partial mreB	OP997865	SA_7.1_partial_mreb
SA 7.2	Vibrio owensii	partial mreB	OP997883	SA_7.2_partial_mreb
SA 9.1	Vibrio harveyi	mreB	JAJISA000000000
SA 9.1	Vibrio harveyi	partial 16SrRNA	OP946374	SA_9.1
SA 9.2	Vibrio harveyi	partial 16SrRNA	OP946378	SA_9.2
SA 9.2	Vibrio harveyi	partial mreB	OP997871	SA_9.2_partial_mreb
SAH 1	Vibrio harveyi	partial 16SrRNA	OP946348	SAH_1
Salaxi 1	Vibrio harveyi	partial mreB	OP997847	Salaxi_1_partial_mreb
SALAXI 3	Vibrio sp.	partial mreB	OP997884	SALAXI_3_partial_mreb
Salaxi 4	Vibrio harveyi	partial mreB	OP997846	Salaxi_4_partial_mreb
Salaxi 6	Vibrio harveyi	partial mreB	OP997845	Salaxi_6_partial_mreb
Salaxi aetos 10	Photobacterium damselae subsp. damselae	partial 16SrRNA	OP946328	Salaxi_aetos_10
SD 1.1	Vibrio harveyi	mreB	JAIVBG000000000
SD 1.1	Vibrio harveyi	partial 16SrRNA	OP946366	SD_1.1
SD 7	Vibrio harveyi	partial mreB	OP997833	SD_7_partial_mreb
SD 8	Vibrio harveyi	partial mreB	OP997823	SD_8_partial_mreb
Serfr	Vibrio harveyi	partial 16SrRNA	OP946372	Serfr
Serfr	Vibrio harveyi	mreB	JAKGDL000000000
Sernef	Vibrio harveyi	partial 16SrRNA	OP946375	Sernef
Sernef	Vibrio harveyi	mreB	JAKGDK000000000
SL 5	Vibrio harveyi	partial mreB	OP997850	SL_5_partial_mreb
SL 52	Vibrio harveyi	partial mreB	OP997822	SL_52_partial_mreb
SL 53	Vibrio rotiferianus	partial mreB	OP997898	SL_53_partial_mreb
SL 6	Vibrio sp.	partial mreB	OP997910	SL_6_partial_mreb
SM 1	Vibrio harveyi	mreB	JAIVBH000000000
SM 1	Vibrio harveyi	partial 16SrRNA	OP946377	SM_1
SS 1	Vibrio harveyi	mreB	JAKGDJ000000000
SS 1	Vibrio harveyi	partial 16SrRNA	OP946373	SS_1
Var A4.1.1	Vibrio harveyi	partial 16SrRNA	OP946360	Var_A4.1.1
Var A4.1.1	Vibrio harveyi	mreB	JAIWIV000000000
VAR A4.2	Vibrio rotiferianus	partial mreB	OP997894	VAR_A4.2_partial_mreb
VH2	Vibrio harveyi	partial 16SrRNA	OP946367	Vh2
VH2	Vibrio harveyi	mreB	JAIVBE000000000
VH5	Vibrio harveyi	partial 16SrRNA	OP946347	VH5
VH5	Vibrio harveyi	partial mreB	OP997858	VH5_partial_mreb
VH6	Vibrio harveyi	partial mreB	OP997856	VH6_partial_mreb
VH7	Vibrio harveyi	partial mreB	OP997855	VH7_partial_mreb
VhKarx	Vibrio harveyi	partial mreB	OP997854	VhKarx_partial_mreb
VHP1li	Vibrio harveyi	mreB	JAIWIX000000000
VhP1-li	Vibrio harveyi	partial 16SrRNA	OP946351	VhP1-li
VHP1sp	Vibrio harveyi	mreB	JAIWIW000000000
VhP1-sp	Vibrio harveyi	partial 16SrRNA	OP946365	VhP1-sp
