# Supplementary material for: Pathogenic and Opportunistic Vibrio spp. Associated with Vibriosis Incidences in the Greek Aquaculture: The Role of Vibrio harveyi as the Principal Cause of Vibriosis
Source: Microorganisms. 2023 May 4;11(5):1197. doi: 10.3390/microorganisms11051197 (PMC10220884; doi:10.3390/microorganisms11051197)
Supplement: Supplementary file 1 [file microorganisms-11-01197-s001.zip › table S3.xlsx]

## Sheet: Sheet1
Table S3. mreB sequences downloaded from Genbank
Sequence name	Accession number
2OM1 V.crassostreae	LN832664
96-274 V.pelagius	LN832683.1
ATCC 17911 Ph.damselae subsp. piscicida	KU680692
ATCC 33539 Ph.damselae subsp. damselae	DQ907386
ATCC 33843 V.harveyi	GQ428266
CECT 5110 V.lentus	LN713964.1
CECT 7223 V.atlanticus	FLQP01000071.1
CECT 7224 V.celticus	AP025463
CECT 7225 V.toranzoniae	LN713966.1
CECT 7576 Ph.swingsii	AP024852
CECT 9191 Ph.aquimaris	FYAH01000004.1
DSM 10027 V.parahaemolyticus	LR861016.1
DSM 110634 Ph.damselae	NZ_JAATTX000000000.1
DSM 17186 V.rotiferianus	LR861030.1
DSM 19270 V.campbellii	LR860933.1
DSM 19623 V.harveyi	LR860961
DSM 21061 V.jascisida	LR860974
DSM 21326 V.sinaloensis	HM771372
DSM 2171 V.alginolyticus	LR860905.1
DSM 23055 V.owensii	LR860873.1
JCM 19238 V.ponticus	BBMI01000014.1
LBS2 V.panuliri	KJ549653
LMG 20984 V.coralliilyticus	DQ907412
LMG 21353 V.chagasii	DQ481637.1
LMG 21359 V.cyclitrophicus	DQ481639.1
LMG 22742 V.gigantis	DQ979359.1
YA2 V.sinaloensis	CP096199
